# Supplementary material for: Time-Dependent Prediction Models for Individual Prognosis of Chronic Postsurgical Pain following Knee Replacement Based on an Extensive Multivariable Data Set
Source: J Clin Med. 2024 Feb 1;13(3):862. doi: 10.3390/jcm13030862 (PMC10856264; doi:10.3390/jcm13030862)
Supplement: Supplementary file 1 [file jcm-13-00862-s001.zip]

Archive with 1 entries (1 files):
- jcm-2775304-supplementary (1).pdf
